# Supplementary material for: Functional and Quality Profile Evaluation of Butters, Spreadable Fats, and Shortenings Available from Czech Market
Source: Foods. 2022 Oct 29;11(21):3437. doi: 10.3390/foods11213437 (PMC9658663; doi:10.3390/foods11213437)
Supplement: Supplementary file 1 [file foods-11-03437-s001.zip]

Archive with 1 entries (1 files):
- foods-1982386-supplementary.pdf
